# Supplementary material for: SIK2 Controls the Homeostatic Character of the POMC Secretome Acutely in Response to Pharmacological ER Stress Induction
Source: Cells. 2024 Sep 17;13(18):1565. doi: 10.3390/cells13181565 (PMC11430698; doi:10.3390/cells13181565)
Supplement: Supplementary file 1 [file cells-13-01565-s001.zip]

Archive with 1 entries (1 files):
- cells-3166537-supplementary.pdf
